# Supplementary material for: Lessons from the business sector for successful knowledge management in health care: A systematic review
Source: BMC Health Serv Res. 2011 Jul 25;11:173. doi: 10.1186/1472-6963-11-173 (PMC3157420; doi:10.1186/1472-6963-11-173)
Supplement: Additional file 1 — Summary of Knowledge Management Studies Derived from the Business Literature (2000-2009). Complete list of the papers included in this review (with duplications removed). [file 1472-6963-11-173-S1.XLSX]

## Sheet: Sheet1
Author(s) & Year [reference number]	Reference	Underlying Theory, Literature, and/or KM Design	Key Results
Aherne and Pereira 2008 [51]	Aherne M, Pereira JL: Learning and development dimensions of a pan-Canadian primary health care capacity-buidling project. Leadership in Health Services 2008, 21(4):229-266.	Evaluation framework designed—integrated with Government of Canada’s program management accountability process and incorporated elements of the World Bank’s LogFrame (logical framework) approach	Used Evaluation Research Tools to gather quantitative and qualitative data. Barriers found include rural and remote socio-political economy
Akhavan, Jafari and Fathian 2006 [49]	Akhavan P, Jafari M, Fathian M: Critical success factors of knowledge management systems: a multi-case analysis. European Business Review 2006, 18(2):97-113.	Based on the success of the KM strategies of 6 well-recognized and highly successful companies.	Conceptual framework that can be applied as a roadmap by the leaders that are to establish KM system through their organization. The inner layer is the main concepts/backbone of KM system composed of: knowledge architecture, knowledge strategy, knowledge sharing, knowledge storage, knowledge identification, and knowledge audit. The middle layer consists of the factors necessary for success includ…
Al Nawakda, Fathi, Ribière and Mohammed 2008 [96]	Al Nawakda EA, Fathi AH, Ribière V, Mohammed M: Knowledge management initiative at the Ministry of Health in the Kingdom of Bahrain: a case study. VINE: The journal of information and knowledge management systems 2008, 38(4):535-553.	A case study presenting implementation of a KM strategy using a top-down approach (executive management targets first). Used e-awareness tools to make staff aware of what is available and how to use it effectively, while stressing e-sharing of information between groups.	Collaboration tools (e-mail, appointment, task management, intranet access, etc) the number of users increased from 1000 to 5000. Barriers of the new ITS: budget restraints, lack of users readiness (low employee computer experience), lack of specialized IT personnel in KM, IT personnel high turnover, KM concepts were new to the executive management, KM tools were not a high priority in the health…
Alavi, Kayworth and Leidner 2005 [45]	Alavi M, Kayworth TR, Leidner DE: An Empirical Examination of the Influence of Organizational Culture on Knowledge Management Practices. Journal of Management Information Systems 2005, 22(3):191-224.	Study examined the influence of values on organization change community at two levels: organization-wide and local cultures.	Facilitators found included: “good” cultural values (sharing, openness, trust), procedural/formalized approach to KM, innovativeness, management interest and support, quick collaboration, and individual decision-making encouragement. A major barrier found was the breadth of the organizational culture construct.
Baloh, Uthicke and Moon 2008 [91]	Baloh P, Uthicke K, Moon G: A business process-oriented method of KM solution design: A case study of Samsung Electronics. International Journal of Information Management 2008, 28(5):433-437.	Six step process used at SE Gumi to design a KM solution: 1. Identification of organizational areas that need to be changed 2. Analysis of knowledge-related problem symptoms (look at knowledge-associated opportunities and risks) 3. Define knowledge-related goals that will lead to business goals’ achievement 4. Analyze existing KM activities to assess the current state 5. After improved perspectiv…	Need to take subunit approach when designing a KM solution. KM will only be effective if the KM strategy is derived out of the business strategy, aimed at achieving business goals. “Keep it simple, and just do it”. Grand visions need to be downplayed into plain words.
Barber, Munive-Hernandez and Keane 2006 [54]	Barber KD, Munive-Hernandez JE, Keane JP: Process-based knowledge management system for continuous improvement. International Journal of Quality & Reliability Management 2006, 23(8):1002-1018.	Newman’s framework: use data to form patterns, information is developed; through the application of information knowledge is generated and learning occurs. Data: used to form patterns; KMS utilizes existing management databases from production, maintenance and quality; data was recorded with established processes. Information: developed; facilitates defining patterns and priorities, leading to se…	KMS allows access to a number of tools to help solve problems and promote Continuous Improvement (CI). KMS provides a formal approach to carry out interrogation. KMS identifies improvement tools to resolve the established problem. KMS can act as a training tool.
Bartczak and England 2005 [22]	Bartczak SE, England EC: Challenges in Developing a Knowledge Management Strategy for the Air Force Material Command. In Case Studies in Knowledge Management. Edited by Jennex M, Hershey PA. Idea Group Pub; 2005:104-128.	Company’s KMS included web-based learning, lessons learned, and communities of practice (CoP).	It is important to have strong leadership support and a champion. Barriers to the implementation of KMS include conflicts between KM implementation team and IT department, threats of budget cuts, lack of standard definitions, and outsourcing.
Beckett 2004 [60]	Beckett RC: Stimulating and evolving knowledge-oriented improvement processes in a business enterprise. Journal of Manufacturing Technology Management 2004, 15(4):325-334.	Newman’s framework: use data to form patterns, information is developed; through the application of information knowledge is generated and learning occurs. Data: used to form patterns; KMS utilizes existing management databases from production, maintenance and quality; data was recorded with established processes. Information: developed; facilitates defining patterns and priorities, leading to se…	Facilitators found include: having an incentive (i.e. the vision of a board or a CEO or an executive team), integrating learning and knowledge-oriented process development with physical initiatives having demonstrable benefits, having performance measures delineating benefits appropriate to knowledge-oriented processes, embedded practices and norms at the operational level, management support, in…
Bennet and Bennet 2008 [2]	Bennet D, Bennet A: Engaging tacit knowledge in support of organizational learning. VINE: The journal of information and knowledge management systems 2008, 38(1):72-94.	Four-fold action model with nominal curves proposed for working with tacit knowledge to improve organizational learning: 1. Surfacing tacit knowledge, 2. Embedding tacit knowledge, 3. Sharing tacit knowledge, 4. Inducing resonance.	Facilitators found: leaders and managers need to create an environment that maximizes the creation and contribution of employee tacit knowledge; leaders need to embed tacit knowledge in an organization; and to induce resonance in an organization, leaders need to create a culture that recognizes, understands, appreciates and is aligned with the purpose, mission, vision and values of the organizati…
Bergman, Jantunen and Saksa 2004 [55]	Bergman J, Jantunen A, Saksa JM: Managing knowledge creation and sharing-scenarios and dynamic capabilities in inter-industrial knowledge networks. Journal of Knowledge Management 2004, 8(6):63-76.	Framework for the use of the scenario process method as a tool for KM when utilizing tacit and explicit knowledge in inter-industrial knowledge networks: Phase 1: creation of a knowledge network, identification of the knowledge gap (project/decision evaluation & resource allocation); Phase 2: deeper tacit knowledge articulation, rationalization of it, making knowledge explicit; Phase 3: scenario …	Scenario process made it possible to examine company-specific capabilities and recognize environmental changes important for organizational renewal and the creation of appropriate abilities in the participating companies. An effective method for establishing structured and managed process for social communication and for supporting continuous knowledge
Brohm 2006 [3]	Brohm R: The emancipatory power of the tacit dimension. Critical perspectives on international business 2006, 2(3):244-258.	Polanyi’s philosophy: tacit dimension is meant to conceptualize knowledge in real interdependence with organization; opposes instrumentalism.	Barrier: the concept of managing professionals is inherently paradoxical (expected creativity and commitment from professionals, but constrained by hierarchical/management’s power position).
Burley and Pandit 2008 [90]	Burley DL, Pandit G: Lesson learned: organizational realities influence KMS implementation. VINE: The journal of information and knowledge management systems 2008, 38(4):476-489.	Lessons Learned Knowledge Management System was designed to enhance the ability of mission teams to identify and capture valuable lessons learned through project activities; purpose was to share important knowledge to improve individual and collective efforts. The KMS was designed to facilitate the distribution of best practices. The KMS used Organizational Learning Systems Model (OLSM) for conce…	Implementation of Lessons Learned Knowledge Management System was inhibited; underestimated the impact of key organizational realities (i.e. silo structure, existing communication patterns and info sharing processes, and critical elements of the organizational culture).
Canadian Health Services Research Foundation 2009 [23]	Canadian Health Services Research Foundation: Retaining institutional wisdom: Using an evidence-informed approach to transfer knowledge from experienced nurses to new nursing staff: Ottawa, Ontario; March 2009.	As part of being a learning organization, a video was developed showing an experienced nurse move from intake through delivery to postpartum with a voice over explaining the rational of each action.	Before the program, the unit had high turnover. Two years into the program they have not lost a new nurse, all new nurses have successfully completed orientation, and no adverse events have been reported.
Cervigon and Romero 2008 [67]	Cervigon VG and Romero N. A Knowledge Management experience in the energy sector. In Proceedings of the Engineering Management Conference, 2008. IEMC Europe 2008. 28-30 June 2008; Estoril, Portugal. Edited by IEEE International. Los Alamitos, CA: IEEE International; 2008:1-4.	CoP Initiatives: Making explicit internal knowledge - registering lessons learned, compiling catalogues of pitfalls or writing a best practice for an important topic; performed in small groups; Experts Directory - listing the subject matter experts (SME) in each of the topics created in CoPs, making the list available to all active members through the portal (each community has a collaborative we…	Facilitators found: organizational culture can encourage participation in KM initiatives (i.e. “newcomers” some from other countries , usually young people); KM office (provide support and guidance to CoPs); enable two-way communication among CoP leaders and upper management; support and assist in activities (i.e. CoP creation); integration with corporate HR mechanisms put in place mechanisms to …
Chan & Chau 2005 [24]	Chan I, Chau PYK: Why Knowledge Management Fails: Lessons from a Case Study. In Case Studies in Knowledge Management. Edited by Jennex M, Hershey PA. Idea Group Pub; 2005:279-288.	Company adopted a middle-up-down approach with supervisors as the major force.	The “lessons learned” component of the KMS was successful because it started with realistic expectations, had integrated monetary and nonmonetary incentives, and had strong, consistent management support. A lesson learned from this case study want that it is important to evaluate the KM initiative and not to just let it run.
Chua 2006 [66]	Chua AYK: The Rise and Fall of a Community of practice: A Descriptive Case Study. Knowledge and Process Management 2006, 13(2):120-128.	CoP initiative, a bottom-up initiative driven by staff’s personal interest and passions with respect to instructional design. Checklist for Effective Learning (CEL) used as a point of convergence of the efforts of members of the CoP and was intended to reflect the collective wisdom and experience of all CoP members.	Barriers found: a pseudo-community (e.g., inadequate development of the community, inadequate acquaintance amongst CoP members, no follow-up plans to organize ways for CoP members to interact, e-mail communication only, lack of structural and relational dimensions of the social capital); weak leadership; under-leveraged management support; and misalignment of values.
Claver-Cortés, Zaragoza-Sáez and Pertusa-Ortega 2007 [61]	Claver-Cortés E, Zaragoza-Sáez P, Pertusa-Ortega E: Organizational structure features supporting knowledge management processes. Journal of Knowledge Management 2007, 11(4):45-57.	Examined what organizational structure features support knowledge management. KMS examined include: flexible organizational designs/structures (horizontal, flexible, widespread communication at all organization levels, organic, degree of bureaucracy), CoP, and communities of knowledge.	Facilitators found include: teamwork; interpersonal coordination; open mentality of management and executives in matters of knowledge; and human element; business culture that encourages values (i.e. KT is important), and reward/compensation for sharing knowledge.
Collinson and Wilson 2006 [59]	Collinson S, Wilson DC: Inertia in Japanese Organizations: Knowledge Management Routines and Failure to Innovate. Organization Studies 2006, 27(9):1359-1387.	Use knowledge-base framework to guide data analysis. The framework is used for mapping and analyzing routines underlying business innovation-related processes.	Barriers found include: inertia (embedded routines), rigidity/specificity, power/politics, past success (influence future actions regardless of context applicability), “stickiness” of tacit knowledge, novel knowledge (highly prone to inertia & lack of communication across the organization), shortage of basic in-house R&D science specialists (individual specialist knowledge individual learning), i…
Cotora 2007 [71]	Cotora L: Managing and measuring the intangibles to tangibles value flows and conversion process: Romanian Space Agency case study. Measuring Business Excellence 2007, 11(1):53-60.	Multi-values management approach and methodology manage the conversion process of intangibles from one value into another, in the end into tangible results: intangible values; and multi-value management, tangible and intangible dimensions, including: knowledge (explicit knowledge and know-how), competence (structured knowledge—best practices, learned lessons, procedures; can be distributed during…	To capture conversion process between the different types of values used: dynamics (number & frequency of value contributions towards organization processes and projects), impact (focus on qualitative aspects of value contributions), and return (outcomes and costs involved comparison e.g. comparing outputs and inputs for analyzed value centers). Barriers found included lack of executive support a…
Danskin, Englis, Solomon, Goldsmith and Davey 2005 [56]	Danskin P, Englis BG, Solomon MR, Goldsmith M, Davey J: Knowledge management as competitive advantage: lessons from the textile and apparel value chain. Journal of Knowledge Management 2005, 9(2):91-102.	Implementation of a process of organizational memory within the firm to minimize knowledge isolation in functional departments; creates greater base for tacit learning leverage through: acquisition (internal and external knowledge acquired), retention (schemata, scripts, systems aid in retention of knowledge; knowledge, including informal, needs to be documented in database), maintenance (maintai…	The KM model interaction of: the organizational memory process, value chain partners, and KM systems (currently Passive KMS, in the future proactive KMS e.g. Invista; web-based KMS, online fabric library, brings the voice of the consumer to the molecule development—connection between internal and external knowledge base to gain competitive advantage).
Davenport 2002 [77]	Davenport E: Mundane Knowledge Management and Microlevel Organizational Learning: An Ethological Approach. Journal of the American Society for Information Science and Technology 2002, 53(12):1038-1046.	Organizational ethnology examining ”mundane knowledge management” thought the pedagogic framework of Situated Learning where learner and teacher seek to establish comparable understandings of each one’s expectations of other.	Three main findings led to modification of the prototype: The strangeness of the on-line medium as a cooperative workspace for those who have no prior experience; the significance of the migration from working in pairs to working as a group in a pure play online medium; and the characterization of the tutor or broker.
Davis, Subrahmanian and Westerberg 2005 [87]	Davis JG, Subrahmanian E, Westerberg AW: The "global" and the "local" in knowledge management. Journal of Knowledge Management 2005, 9(1):101-112.	Integrated knowledge processing: high level synthesizer (senior managers with a wide range of experiences; operate at interfaces between different technology areas and business units, develop and maintain a vast network of formal & informal knowledge sources; look for opportunities); librarian (operate at the interfaces between materials, processes & products markets; deal with explicit knowledge…	Facilitators found included: human interlocutors/agents (i.e. consultants, experts, etc); specialized structures and capabilities to represent the knowledge; timely support and assistance for the use of standardized tools and mechanisms; need to track, evaluate, support, & selectively integrate local bottom-up systems; social networks (conferences, seminars, apprenticeship, rotation of well-estab…
del-Rey-Chamorro, Roy, van Wegen and Steele 2003 [94]	del-Rey-Chamorro FM, Roy R, van Wegen B, Steele A: A framework to create key performance indicators for knowledge management solutions. Journal of Knowledge Management 2003, 7(2):46-62.	Framework used a set of key performance indicators (KPIs) that assessed the KM solutions contribution within a business against its corporate objectives. Performance measurement (PM) system using a Balanced Scorecard (BSC) measurement model; monitoring business performances, but there is a gap in linking the contribution of KM activities and the business objectives.	The process did not identify the cause of the decrease of KM solution performance. The development of KPIs was time consuming. The framework did not allow reutilization of previous measures.
Downing 2004 [86]	Downing JR: "It's easier to ask someone I know" Call Center Technicians' Adoption of Knowledge Management Tools. Journal of Business Communication 2004, 41(2):166-191.	Framework used Everett Rogers’ “diffusion of innovation theory” and the following characteristics for successful innovations: relative advantage (extent to which innovation is superior), compatibility (the degree to which innovation fits into existing cultural norms and traditions), complexity (degree to which the innovation is easy/difficult to use); observability (degree to which the innovation…	Barriers found included: incompatible tool usage with existing employee communication culture; tools decrease of informal communication (technicians kept at their desk); lack of reward and recognition; continued presence of technical problems in the software (management support for the tools waned); difficulty constructing initial search query; and employee turnover.
Dwivedi, Bali and Naguib 2005 [82]	Dwivedi A, Bali RK, Naguib RNG: Knowledge Management for Healthcare: Using Information and Communication Technology for Decision Making. In Case Studies in Knowledge Management. Edited by Jennex M. Hershey PA: Idea Group Pub; 2005:328-343.	The Organization Current Knowledge Design (OCKD) model, a four level KM framework.	There is no measurement tool that could quantify the impact of the OCKD model on the process of an organization.
Edenius and Styhre 2006 [47]	Edenius M, Styhre A: Knowledge management in the making: using the balanced scorecard and e-mail systems. Journal of Knowledge Management 2006, 10(3).	Knowledge emerges in-between saying and seeing.	Subjectivity (sensible and sensitive knowledge) was a barrier found when evaluating this concept.
Edwards, Hall and Shaw 2005 [78]	Edwards JS, Hall MJ, Shaw D: Proposing a systems vision of knowledge management in emergency care. Journal of the Operational Research Society 2005, 56(2005):180-192.	Literature review on KM include: advocate a systems approach to KM; allowance for double-loop learning; Soft System Methodology (SSM); and Information and Communication Technology(ICT) & KM.	Facilitators found include: computer-supported approach (environment allowing anonymous view sharing; more rapid sharing of views; ideas are not limited by others; and flexibility in the presentation of the views); supportive relationships between managers, clinical and other staff; and willingness of participants to share their knowledge. Barriers found include organizational culture and emergen…
Forcadell and Guadamillas 2002 [57]	Forcadell FJ, Guadamillas F: A Case Study on the Implementation of A Knowledge Management Strategy Oriented to Innovation. Knowledge and Process Management 2002, 9(3):162-171.	Process “project based on people” (focused on building a strong culture, all members of the organization were to be involved); strategy adopted by the firm was supported in three areas: customer focus, shared leadership, and adoption of radical change model.	Key success factors for implementation of a KM based strategy is possible on the basis of 7-S McKinsey scheme (these success factors can be valid for any type of strategy—even if the strategy uses different tools).
Franco and Mariano 2007 [48]	Franco M, Mariano S: Information technology repositories and knowledge management processes. VINE: The journal of information and knowledge management systems 2007, 37(4):440-451.	Literature review included articles related to information and communication technologies (ICTs) associated with the development of the majority of KM initiatives; organizational learning; and information technology tools used to support knowledge processes (creation, storage/retrieval, transfer, application).	Facilitators found included: introduction of organizational rules and standard procedures used to correctly update information technology repositories (webmaster to monitor the process), development of an organizational culture to share knowledge, introduction of a single centralized repository to store knowledge, personal commitment, and standard procedures.
Greiner, Böhmann and Krcmar 2007 [26]	Greiner ME, Böhmann T, Kremar H: A strategy for knowledge management. Journal of Knowledge Management 2007, 20(4):539-558.	A case study of 11 companies.	Business need and the goals of the company (including, to add value) were driving factors in successful KM projects.
Hahn, Schmiedinger and Stephan 2005 [30]	Hahn T, Schmiedinger B, Stephan E: Supporting Research and Development Processes Using Knowledge Management Methods. In Case Studies in Knowledge Management. Edited by Jennex M, Hershey PA. Idea Group Pub; 2005:165-185.	KMS was a tool that explained which department (R&D and construction) was in charge of different phases of product development, and outlined a process of transferring the project from one department to the other.	The model formalized communication between the departments at different stages of the project, and resulted in employees from the departments being aware that they need each other.
Hofer-Alfeis 2008 [27]	Hofer-Alfeis J: Knowledge management solutions for the leaving expert issue. Journal of Knowledge Management 2008, 12(4):44-54.	Five-step Leaving Expert Debriefing (LXD) workshop process.	The process promotes a relationship between the Leaving Expert and the successor – bridging the gap. Some limitations to the process include that the process needs to start early and a successor needs to be identified.
Hsu 2006 [28]	Hsu I: Enhancing Employee tendencies to share knowledge—Case studies of nine companies in Taiwan. Int J Inf Manage 2006, 26(4):326-338.	Mutli-case study, examining companies that recently transitioned to modern management systems.	The process of knowledge sharing happens continuously throughout the time of employment, not just when someone leaves. CEOs need to set an example in learning and knowledge sharing organizations (i.e., “deeds are always better than gestures”).
Hung, Huang, Lin and Tsai 2005 [44]	Hung Y, Huang S, Lin Q, Tsai M: Critical factors in adopting a knowledge management system for the pharmaceutical industry. Industrial Management & Data Systems 2005, 105(2):164-183.	Not discussed.	Examined seven factors: benchmark strategy and knowledge structure, organizational culture, information technology, employee involvement and training, leadership and commitment of senior management, learning environment and resources control range, and evaluation of professional training and teamwork.
Jafari, Akhavan, Fesharaki and Fathian 2007 [97]	Jafari M, Akhavan P, Fesharaki MN, Fathian M: Iran aerospace industries' KM approach based on a comparative study: a benchmarking on successful practices. Aircraft Engineering and Aerospace Technology 2007, 79(1):69-78.	Benchmarking from best practices used by other companies.	Limitations of the KMS included: needing to find a balance between IT and personal interaction. transparency, and reinforcing trust and participation to motivate employees were found to be important factors.
Jasimuddin 2008 [88]	Jasimuddin SM: A holistic view of knowledge management strategy. Journal of Knowledge Management 2008, 12(2):57-66.	Discussion of a hybrid knowledge sharing approach using both soft mechanisms (i.e., face-to-face interactions for transfer of tacit knowledge) and hard mechanisms (i.e., ICT for transfer of explicit knowledge).	Need both hard and soft mechanisms since they capture different types of knowledge. However, face-to-face interactions was perceived as being more effective and efficient, though distance makes it difficult to have face-to-face interactions all of the time.
Jones 2003 [36]	Jones R: Measuring the benefits of knowledge management at the Financial Services Authority: a case study. Journal of Information Science 2003, 29(6):475-487.	A cycle of converting tacit knowledge into explicit knowledge and the application of explicit knowledge and experience to create new tacit knowledge which is then converted into explicit knowledge.	A major facilitator included building relationships with pertinent individuals. Barriers to uptake of the process included the resistance of behavioural change (i.e., changing how people work).
Karkoulian, Halawi and McCarthy 2008 [42]	Karkoulian S, Halawi LA, McCarthy RV: Knowledge management formal and informal mentoring: An empirical investigation in Lebanese banks. The Learning Organization 2008, 15(5):409-420.	Development and implementation of the mentoring program was not discussed.	Formal mentoring resulted in knowledge sharing but that the knowledge was not necessarily utilized, as it may not be relevant to the mentee. Employees who practiced informal mentoring willingly shared more knowledge and the knowledge was utilized, as it was relevant to the mentee.
Keane, Barber and Munive-Hernandez 2007 [37]	Keane JP, Barber KD, Munive-Hernandez JE: Towards a learning organisation: the application of process-based knowledge maps to asset management (a case study). Knowledge and Process Management 2007, 14(2):131-143.	Promotion of learning organization principals through continuous improvement (CI) using a computerized management system.	The KMS had a positive effect on knowledge transfer and learning, and increased profitability.
Kenney and Gudergan 2006 [72]	Kenney JL, Gudergan SP: Knowledge integration in organizations: an empirical assessment. Journal of Knowledge Management 2006, 10(4):43-58.	Ten case studies where the KMS for each company was difference. The development and implementation was not discussed.	The needs of the firm determine the type of KMS that should be utilized. For example, matrix designs should be employed by firms requiring a broad scope of knowledge integration.
Kimble and Bourdon 2008 [80]	Kimble C, Bourdon I: Some success factors for the communal management of knowledge. Int J Inf Manage 2008, 28(6):461-467.	The KMS examined in this study was CoP.	The CoPs were not formally evaluated. The study analyzed the characteristics of CoPs. Important factors related to the characteristics of CoPs include: pre-existence of a community, formal structure of the community, size of the community, level of cooperation in the community, presence of a shared repertoire within the community, existence of clear positive benefits, quality of the exchanges, tr…
Koc-Menard 2009 [46]	Koc-Menard S: Knowledge transfer after retirement: the role of corporate alumni networks. Development and Learning in Organizations 2009, 23(2):9-11.	Corporate alumni networks (target retired workers) which assist former employees of a particular organization in maintaining their corporate connections. They enable recovery of “know-how” and know-who” in two ways: the power of social networks and attracting retirees back in to work.	Facilitators included incentives (flexible work arrangements, seasonal leave) and networks tailored to the needs and interests of both (company and target population).
Kreiner 2002 [1]	Kreiner K: Tacit knowledge management: the role of artifacts. Journal of Knowledge Management 2002, 6(2):112-123.	Translation of tacit knowledge into explicit knowledge.	No KMS evaluated - a case study of how knowledge exchange led to an innovation.
Kwan and Balasubramanian 2003 [35]	Kwan MM, Balasubramanian P: Process-Oriented Knowledge Management: A Case Study. Journal of the Operational Research Society 2003, 54(2, Special Issue: Knowledge Management and Intellectual Capital)):204-211.	Multi-faceted KMS, including knowledge repository, workflow support services, and knowledge applications. It had two unique features: 1 – workflow management capabilities, and 2 – organizes process knowledge into three types: process templates, process instances, and knowledge resources.	The KMS satisfied the objectives of process tracking, knowledge at the fingertips, improved customer relations and coordination, and community support.
Lai 2009 [40]	Lai JY: How knowledge map fit and personalization affect success of KMS in high-tech firms. Technovation 2009, 29:313-324.	Multiple case study where each company had its own KMS.	Knowledge map fit was found to have the largest effect on ease of use and usefulness of KMS. Personalization is important, and developers need to take into consideration the users when developing KMS.
Lien, Hung and McLean 2007 [73]	Lien BY, Hung RY, McLean GN: Organizational learning as an organization development intervention in six high-technology firms in Taiwan: An exploratory case study. Human Resource Development Quarterly 2007, 18(2):211-228.	KM strategy was organizational learning; however the specifics were not described.	Promoting sharing information and experiences between employees as part of the organizational learning intervention was perceived to improve organizational performance.
Lowe and McIntosh 2007 [25]	Lowe AM, A.: Knowledge management in a New Zealand tree farming company. Journal of Organizational Change Management 2007, 20(4):539-558.	KM strategy was IT intervention, however the specifics were not described.	Some employees had a very negative response to the KMS and how it was framed to the workers through a top-down approach.
Loyarte and Rivera 2007 [92]	Loyarte E, Rivera O: Communities of practice: a model for their cultivation. Journal of Knowledge Management 2007, 11(3):67-77.	The KMS examined by this study was CoPs.	CoPs can solve some problems while creating others. The weakness of the members and the company are reflected by the CoP.
Lustri, Miura and Takahashi 2007 [58]	Lustri D, Miura I, Takahashi S: Knowledge management model: practical application for competency development. The Learning Organization 2007, 14(2):186-202.	Spherical model that transfers knowledge (both tacit and explicit) between individuals by externalizing internalized knowledge through different activities (e.g. workshops, meetings, mentoring).	Improved performance (compared to the previous four years) was found a year after the KMS was implemented.
Magnier-Watanabe and Senoo 2008 [74]	Magnier-Watanabe R, Senoo D: Organizational characteristics as prescriptive factors of knowledge management initiatives. Journal of Knowledge Management 2008, 12(1):21-36.	Multiple case study, where each company had its own KMS which was not described.	Organizational characteristics (e.g., structure, membership, relationship, and strategy) effect success of KM strategies (e.g., knowledge acquisition, storage, diffusion, and application). When compared to voluntary programs, KM programs integrated into the elementary business process have a improved yield.
Malhotra 2005 [32]	Malhotra Y: Integrating knowledge management technologies in organizational business processes: getting real time enterprises to deliver real business performance. Journal of Knowledge Management 2005, 9(1):7-28.	Real time enterprise, that is “getting the right information to the right person at the right time”.	The implementation of the KMS should be driven by the question “why?. The KMS needs to fit the problem and the company. Spending more on the KMS or ITS is not necessarily better.
Martini and Pellegrini 2005 [83]	Martini A, Pellegrini L: Barriers and levers towards knowledge management configuration. Journal of Manufacturing Technology Management 2005, 16(6):670-681.	Examined factors related to the success and failure of KM at two companies with different KMS. One focused on codification consumer information and the other on facilitation of inter-office communication.	It important that there is a good match between the configuration expected from the KMS and the intended configuration by the company. In the company where the KMS was not successful, barriers included loss of a champion and inability for the agents to use the internet-based form that was central to the KMS. In the company where the KMS was successful, there was commitment from top management and…
Massey, Montoya-Weiss and O'Driscoll 2002 [43]	Massey AP, Montoya-Weiss MM, O'Driscoll TM: Knowledge Management in Pursuit of Performance: Insights from Nortel Networks. MIS Quarterly 2002, 26(3):269-289.	A process-oriented KM strategy from the literature involving: process (identify knowledge needs); people (how to leverage/or develop employee’s knowledge); and technology (help organize, codify, distribute, maintain knowledge resources).	Barriers found included the lack of a formal mechanism to systematically absorb internal ideas. Facilitators found included: incentive; consequences; feedback; managerial influences enabling conditions for KM including leadership, coordination, control and measurement; resource influences may enable KM success (e.g., financial, human, knowledge); and environmental influences on KM (often external…
Merali 2000 [79]	Merali Y: Individual and collective congruence in the knowledge management process. Journal of Strategic Information Systems 2000, 9(2000):213-234.	Utility of Cognitive Congruence Framework as a sense-making device. Links individual with organizational knowledge and sense-making in a socially aware framework.	Facilitators found included: interpersonal relationships/social networks, trust/trustworthiness, norms and sanctions, obligations and expectations, and identity and identification.
Monavvarian and Kasaei 2007 [70]	Monavvarian A, Kasaei M: A KM model for public administration: the case of Labour Ministry. VINE: The journal of information and knowledge management systems 2007, 37(3):348-367.	KM conceptual framework consisted of 7 variables that if managed efficiently and effectively knowledge can be easily created, disseminated, stored and applied within a public sector (e.g. Labour Ministry). Variables include: technology (information and communication flow; document transparency status), human resources practices (strong human resources policies), organizational structure (vertical…	Barriers found included: hierarchical and bureaucratic structures, top down communication and information flow that was too slow, vertical structures, people and culture (can also be a facilitator).
Mulder and Whiteley 2007 [4]	Mulder U, Whiteley A: Emerging and capturing tacit knowledge: a methodology for a bounded environment. Journal of Knowledge Management 2007, 11(1):68-83.	Theoretical Model: Framework of Tacit Judgment. That is development of the Active Reflective Triggering Enabler (ARTE) through an interactive process-oriented methodology: building the system architecture and creation of the database (to make tacit knowledge explicit).	The last stage of the implementation process assessed whether the concept was accepted. A online database approved for the system was built and it was recommended that the database be placed on the intranet for easy access.
Nayir and Uzunçarsili 2008 [68]	Nayir DZ, Uzunçarşili Ü: A cultural perspective on knowledge management: the success story of Sarkuysan company. Journal of Knowledge Management 2008, 12(2):141-155.	The focus of this study was that KM is a cultural issue. That is, organizational culture influences KM through values, beliefs, and norms (expectations held in an organization). Organizational culture is affected by internal factors (vision, mission, values, technology, structure, management style) and external factors (social environment).	Barriers found included organizational culture (command and control approach to achieve new goals). Facilitators found included person to person contact and group-based incentives which reinforce knowledge sharing as a cultural norm.
Nicolini, Powell, Conville and Martinez-Solano 2008 [6]	Nicolini D, Powell J, Conville P, Martinez-Solano L: Managing knowledge in the healthcare sector. A review. International Journal of Management Reviews 2008, 10(3):245-263.	Literature review examining KM in health care, focusing on ITS, social learning initiatives (e.g., CoPs), and education and training (i.e., continuing professional education).	ITS cannot solve all problems. Barriers to successful implementation of KMS include: over management, clinical managerial conflict, professional barriers, lack of trust, insufficient technology skills, and lack of strategic breadth and leadership. Facilitators to successful implementation include: shared common values and culture, minimizing concerns about power and status differences, interdisci…
Nidumolu, Subramani and Aldrich 2001 [34]	Nidumolu SR, Subramani M, Aldrich A: Situated learning and the situated knowledge web: Exploring the ground beneath knowledge management. Journal of Management Information Systems 2001, 18(1):115-150.	The company used an organizational learning model.	The KMS did not meet some of its goals because it did not generate new ideas (i.e., previous ideas that were not implemented yet were implemented before new ideas were) and a lack of an “ask why” thinking among analysts.
Nissen 2005 [89]	Nissen ME: Dynamic knowledge patterns to inform design: A field study of knowledge stocks and flows in an extreme organization. Journal of Management Information Systems 2005, 22(3):225-263.	Multiple case studies, with companies using different KMS including: on the job training, information synthesis (synthesis of numerous different sources of information), team work, and mentoring.	The KMS were not evaluated and barriers and facilitators were not discussed.
Nunes 2006 [29]	Nunes MB, Annansinght F, Eaglestone B, Wakefield R: Knowledge management issue in knowledge-intensive SMEs. Journal of Documentation 2006, 62(1):101-119.	Case study of two small-to-medium enterprises.	Small-to-medium enterprises do not perceive KM as a business critical function. The companies did collect explicit knowledge but did not make active use of it as a source of knowledge. ICT infrastructure did not necessarily mean that knowledge was shared and disseminated throughout the organization.
Oliver and Kandadi 2006 [81]	Oliver S, Kandadi KR: How to develop knowledge culture in organizations? A multiple case study of large distributed organizations. Journal of Knowledge Management 2006, 10(4):6-24.	A multiple case study using a conceptual architecture of KM infrastructure that was not company-specific as a framework to examine the different KMS.	Conventional organizational structures need to be transformed to support the development of a knowledge culture, for example, time allocation for employees learning, collaboration and knowledge creation, and the configuration of the work environment.
Oltra 2003 [69]	Oltra V: What Are The Best Strategies For Managing Organizational Knowledge?: The Key Role Of Human Resource Practices - Qualitative Research Evidence Based on Knowledge-Work Contexts. 2003, OKLC 4:1-17.	Multiple case study where each company had its own KMS, include one that had no formal strategy.	In one of the case studies, the HR department implemented the KMS across the company. This company found this as a barrier and that the HR department had a negative view among other departments. Another barrier was top-down approaches, while the organizational culture of one of the companies was a facilitator.
Pauleen, Corbitt and Yoong 2007 [41]	Pauleen DJ, Corbitt B, Yoong P: Discovering and articulating what is not yet known. The Learning Organization 2007, 14(3):793-810.	A model for making tacit knowledge explicit knowledge and experimental learning (both models cyclical).	Factors that were important to the success were reflection and learning.
Pavlin 2006 [62]	Pavlin S: Community of practice in a small research institute. Journal of Knowledge Management 2006, 10(4):136-144.	This study evaluated a CoP.	CoPs in small organizations are different then in large ones. After the successful implementation of a CoP, there were employees who were better able to perform their jobs due to the internal networks that had been fostered.
Pedersen and Larsen 2001 [95]	Pedersen MK, Larsen MH: Distributed knowledge management based on product state models — the case of decision support in health care administration. Decision Support Systems 2001, 31(2001):139-158.	This study examined the relevance of Distributed Knowledge Management (DKM) model in Distributed Decision Support System (DDSS) in health care administration.	The main facilitators were mutual trust and openness about critical operations and data; while the main barrier included the cost of development, maintenance, operations of the KMS.
Persson, Stirna and Aggestam 2008 [85]	Persson A, Stirna J, Aggestam L: How to disseminate professional knowledge in healthcare: The case of Skaraborg hospital. Journal of Cases on Information Technology 2008, 3:42-64.	The underlying framework for this KMS was to Enterprise Knowledge Patterns (EKP) approach building knowledge repositories. Enterprise Modeling approach supports a set of structured goals/problem-driven models to be used for capturing, structuring, and representing organizational knowledge. Support for reusing existing knowledge, business designs, and enterprise models in the form of organizationa…	The main facilitator found in this study was the role of champions in following up statements and promises about KM importance by concrete actions.
Plessis 2007 [75]	Plessis M: Knowledge management: what makes complex implementations successful? Journal of Knowledge Management 2007, 11(2):91-101.	This study was a literature review of generic KM success factors and factors critical in implementation of KM.	Facilitators found include co-creation with relevant stakeholders and KM strategy needs to be flexible enough to take critical success factors into account as they often emerge during implementation. However, each organizational environment and culture is unique and will present unique critical success factors.
Raisinghani and Meade 2005 [93]	Raisinghani MS, Meade LL: Strategic decision in supply-chain intelligence using knowledge management: an analytic network-process framework. Supply Chain Management: An International Journal 2005, 10(2):114-121.	This study examined a six-step analytic-network-process framework: develop a decision network hierarchy showing the relationships among decision factors; elicit pair-wise comparisons among the factors influencing the decision; calculate relative-importance-weight vectors of the factors; form a super-matrix (a two dimensional matrix composed from the relative-importance-weight vectors and normaliz…	Limitations to the model included that the decision maker provided the values for the pair-wise comparisons and thus, the model was very dependent on the perceptual weightings provided by the decision-maker, and organizational structures and culture.
Raub and Von Wittich 2004 [65]	Raub S, Von Wittich D: Implementing Knowledge Management: Three Strategies for Effective CKOs. European Management Journal 2004, 22(6):714-724.	The KMS was implemented using three essential strategies: targeting key actors (building internal alliance), fostering knowledge networks, and delivering a purposeful message.	Limitations to the implementation include: lack of trust, resultant uncertainty, KM may be seen as a fad without business relevance. Avoid “hype” of KM concept by clearly showing the tangible business value of KM to a number of different target groups.
Rich and Duchessi 2005 [84]	Rich E, Duchessi P: Keeping the Flame Alive: Sustaining a Successful Knowledge Management Program. In Case Studies in Knowledge Management. Edited by Jennex M, Hershey PA. Idea Group Pub; 2005:315-327.	Multiple strategies, including Lotus Notes, special interest groups and secondments.	An important lesson learned from this study is that KMS needs to be monitored and evaluated. The KMS was allowed to run for eight years before revisions were made. The staff was resistant to the new system (revisions) and after the revisions there were funding cuts that lead to the KM program being discontinued.
Robinson, Carrillo, Anumba and Al-Ghassani 2004 [50]	Robinson HS, Carrillo PM, Anumba CJ, Al-Ghassani A: Developing a business case for knowledge management: the IMPaKT approach. Construction Management and Economics 2004, 22:733-743.	IMPaKT (Improving Management Performance through Knowledge Transformation) Framework - Stage 1: Developing a business strategy, Stage 2: Developing a KM response, Stage 3: Developing a KM evaluation strategy.	Barriers to the KMS included: wrong perceptions of knowledge managers as technical librarians managing information on the Intranet, organizational culture, demonstrating and communicating the benefits of KM, resistance to knowledge sharing, initiative overload, poor IT infrastructure, lack of top management support, and conflicting priorities between KM and other business functions.
Seidler-de Alwis and Hartmann 2008 [5]	Seidler-de Alwis R, Hartmann E: The use of tacit knowledge within innovative companies: knowledge management in innovative enterprises. Journal of Knowledge Management 2008, 12(1):133-147.	Analyzed the existing published material on innovation management and tacit knowledge, focusing on the transfer of tacit knowledge, by reflecting barriers and success factors to tacit knowledge transfer.	Facilitators to successful tacit knowledge transfer: human-related factors focus, time, space and opportunity to transfer/share tacit knowledge, trust and openness between sender and receiver, management leaders behaviour. Barriers to successful tacit knowledge transfer: ambiguity of tacit knowledge, lack of absorptive capacity, difficult relationships, lack of motivation by sender and receiver, …
Senaratne and Sexton 2008 [98]	Senaratne S, Sexton M: Managing construction project change: a knowledge management perspective. Construction Management and Economics 2008, 26(12):1303-1311.	A case study approach was adopted. A modified Nonaka and Takeuchi’s (1995) knowledge conversion model combined with Snowden’s (2002) ideas on natural flow of knowledge underlined the development of a process-based view of knowledge creation, used as a guiding framework to examine the role of knowledge in managing project change in the organization (i.e., construction setting)	Different forms of knowledge are developed during the project change process. This knowledge remains predominantly tacit and is not effectively disseminated throughout the organization due to imbalanced codification and personalization strategies within the construction context/setting
Steiner and Hartmann 2006 [38]	Steiner M, Hartmann C: Organizational learning in clusters: A case study on material and immaterial dimensions of cooperation. Regional Studies 2006, 40(5):493.	A multiple case study that examined learning organizations within clusters of firms.	The existence of value-chains and their structure influence the organizational learning.
Syed-Ikhsan and Rowland 2004 [76]	Syed-Ikhsan SOS, Rowland F: Knowledge management in a public organization: a study on the relationship between organizational elements and the performance of knowledge transfer. Journal of Knowledge Management 2004, 8(2):95-111.	Design of the KMS was not described.	The organizational culture (e.g., high levels of sharing culture) was positively correlated with both knowledge transfer performance and knowledge assets. There was a positive relationship between the procedure undertaken during staffing change and both knowledge transfer performance and knowledge assets. ICT did not have a significant relationship with either knowledge transfer performance and k…
van Winkelen and McDermott 2008 [31]	van Winkelen C, McDermott R: Facilitating the Handover of Knowledge. Knowledge Management Review 2008, 11(2):24.	Multiple case study where each had its own KMS.	A successful approach to retaining knowledge of departing employees included: identifying anticipated skill gaps and critical skill areas in the company, having well executed exit interviews (e.g., targeting “at-risk” leavers, multiple interviews, summary report for the new job holder); expert seminars, “An audience with…”, interview by peers, network development, mini-simulations, and masters cl…
Venters and Wood 2007 [63]	Venters W, Wood B: Degenerative structures that inhibit the emergence of communities of practice: a case study of knowledge management in the British Council. Information Systems Journal 2007, 17(4):349-368.	Engendering CoPs.	Strategy faltered due to “degenerative structures” and increased individualism and loss of trust as a result of downsizing which lead to the CoP being created. These factors lead to participants taking part in other existing CoPs outside of the organization.
Vorakulpipat and Rezgui 2008 [53]	Vorakulpipat C, Rezgui Y: An evolutionary and interpretive perspective to knowledge management. Journal of Knowledge Management 2008, 12(3):17-34.	Literature review of KM research published in academic and trade literature. No specific KMS examined.	Uses models to explain how KM evolves, and how internalized knowledge is externalized and shared.
Yeh, Lai and Ho 2006 [39]	Yeh Y, Lai S, Ho C: Knowledge management enablers: a case study. Industrial Management & Data Systems 2006, 106(6):793-810.	Company ASE’s KMS encouraged a culture of sharing, and included training (both on the job and off the job training), and internal IT platform, and “Best Known Method Forum”. Company VIA’s KMS was flexible (to meet every departments needs), and included professional field training through R&D, in-house (department specific), IT (department specific), centralized “eBusiness” discussion, and mingled…	Leadership from the top was an important facilitator for a successful KMS. Company VIA found that some department heads were unwilling to systematically organize their knowledge.
Yeung, Lai and Yee 2007 [33]	Yeung ACL, Lai K, Yee RWY: Organizational learning, innovativeness, and organizational performance: a qualitative investigation. International Journal of Production Research 2007, 45(11):2459.	Multiple case study, with the main KMS being organizational learning.	It is important that organizational learning be part of the company’s culture. Two of the three companies had a disconnect between culture and the KMS. In company A, learning was not part of the culture, routine or corporate mindset, and “lessons learned” were not shared. In company B there was no connection between the KMS and innovation, and there was resentment due to the increased work load a…
Zaim, Tatoglu and Zaim 2007 [52]	Zaim H, Tatoglu E, Zaim S: Performance of knowledge management practices: a causal analysis. Jornal of Knowledge Management 2007, 11(6):54-67.	Study evaluated a model that explains how knowledge is generated and developed, and how it is stored, transferred and utilized.	KM processes and KM infrastructure positively and significantly influenced the performance of KM practices.
Zhang and Watts 2008 [64]	Zhang W, Watts S: Online communities as communities of practice: a case study. Journal of Knowledge Management 2008, 12(4):55-71.	CoPs, online social structures.	For an online CoP to be successful there needs to be continuous organizational support (e.g., active moderators) and integration of technologies and organizational mechanisms.
